# Supplementary material for: Heart Rate Variability Alterations During Delayed-Onset Muscle Soreness-Inducing Exercise—With Piezo2 Interpretation
Source: Sports (Basel). 2025 Aug 10;13(8):262. doi: 10.3390/sports13080262 (PMC12389744; doi:10.3390/sports13080262)
Supplement: Supplementary file 1 [file sports-13-00262-s001.zip]

Archive with 1 entries (1 files):
- sports-3754431-supplementary.pdf
